# Supplementary material for: Opening gap width influences distal tibial rotation below the osteotomy site following open wedge high tibial osteotomy
Source: PLoS One. 2020 Jan 16;15(1):e0227969. doi: 10.1371/journal.pone.0227969 (PMC6964860; doi:10.1371/journal.pone.0227969)
Supplement: S1 File — (XLSX) [file pone.0227969.s001.xlsx]

## Sheet: CASE
										PREOP					OP_RECORD				PostOP
				0:x, 1: ant, 2: post, 3: both		biplane angle 에서 tibia plateau post margin 에 대한 ascending anle	axial plane 에서 TT prominent 한 부분에 해당하는 reference sagittal plane 에서 측정
NO_	Group	LHF typeXR	LHF typeCT	sagittal	sag. Displacement	ascending cut angle	biplane angle	SEX	SITE	Ht	Wt	BMI	PRE_FC	PRE_FF	PREOP_VARUS	OWGAP	POSTOP_3M_mFTA	Concomittent_op	Rotation_Angle	Translation_mm	lateral_cortex_hinge_fx	OP_NAME	PRECT	POSTCT
1	1	x	x			20.1	97.3	F	R	161.8	70.3	26.85	0	140	3	10	-3.5	PCL insufficiency	2.473	-2.77	2	HTO,knee,Rt.	O	O
2	1	x	1	2	0	19.9	90.7	F	R	145.8	62.8	29.54	0	140	9	12	-4	MMPH root repair (fast-fix)	0.949	-0.97	2	HTO,knee,Rt.	O	O
3	1	x	x			31.4	87.4	F	L	147.5	58.1	26.7	0	140	9	11	-1.5	MM repair (fast fix 2 ea)	1.304	-0.637	1	HTO,knee,Lt.	O	O
4	2	x	x			12.4	94.3	F	L	163	68.1	25.63			6	10	-4.2	MM repair (fast fix 2 ea)	4.068	-0.52	1	HTO,knee,Lt.	O	O
5	2	1	1	1	0	33.5	105	F	L	159.8	63.5	24.87	0	150	7.5	12	-4.8	MM repair (fast fix 2 ea)	4.666	0.559	2	HTO,knee,Lt.	O	O
6	1	1	1	2	1.6	15.6	112.5	F	R	159.8	56.4	22.09	5	130	7	10	-2.1	MM repair (fast fix 2 ea)	-0.929	0.075	1	HTO,knee,Rt. & MM repair,knee,Rt.	O	O
7	1	x	1	2	0	10.5	109.6	M	L	165	82	30.12	5	130	6.5	10	-3.8	MMPH meniscectomy	1.039	-0.21	2	HTO,knee,Lt.	O	O
8	1	x	1	2	3.7	15.2	111.2	F	R	154.1	64.75	27.27	5	150	9.5	12	-7	MMPH meniscectomy	-0.307	0.6006	1	HTO, knee, Rt.	O	O
9	2	x	1	2	0	32.1	101.5	F	L	161.1.	86.8	33.44	0	140	7	12	-3.9	Baker cyst, MM repair, POD 10M superficial infection -> Adm & IV anti	4.867	-2.868	1	HTO & A/S Baker cyst excision, knee, Lt.	O	O
10	2	x	x			16.4	111.6	F	R	163.2	70.4	26.43	0	140	7.5	12	-1.5	MM repair, Peroneal nerve exploration	3.032	-2.177	2	HTO,knee, Rt	O	O
11	1	x	x			34.2	124	F	R	165.1	80.6	29.57	0	140	3	12	-10	MMMB meniscectomy	0.796	-0.593	1	HTO,knee, Rt.	O	O
12	1	x	x			16	116.8	F	L	161.7	72	27.54	5	150	2	4.3	-6	MM repair (fast fix 2 ea)	2.514	-1.938	2	HTO,knee, Lt. & MM repair,knee,Lt.	O	O
13	2	x	2	1	0	44.7	102.5	F	L	158	61.5	24.64	15	150	11	13	-0.6	MM, LM meniscectomy	3.258	-1.681	1	HTO & MM, LM meniscectomy, knee, Lt.	O	O
14	2	x	1	1	0	21.6	106.5	F	L	161.1	58	22.35	0	140	5	8	-2.7	PCL insufficiency MMPH Meniscectomy	3.715	0.353	1	HTO,knee, Lt. & MM repair, Lt.	O	O
15	1	x	x			14	102.2	F	R	161.1	54	22.69	0	145	6	7	-1	MMPH root repair (fast-fix)	1.615	1.097	2	HTO,knee,Rt.	O	O
16	1	x	1	2	0	36	110.5	F	R	156.6	64.85	26.44	15	150	4	9	-3	MM repair (fast fix)	0.696	-0.4307	1	HTO,knee, Rt. & notchplasty, Rt.	O	O
17	2	x	1	1	0	29.4	111.8	F	R	155.4	66.6	27.58	10	150	7	11	-4	MMMB meniscectomy	4.219	1.3989	1	HTO & A/S MM repair, knee, Rt.	O	O
18	1	x	x			30.2	113.4	F	L	157.6	82.7	33.3	10	140	2	5	-1.4	MMPH root repair (fast-fix) Baker cyst	-0.302	-0.15	1	HTO & A/S MM repair,Baker cyst removal, knee, Lt.	O	O
19	1	1	1	2	0	38.2	110.5	F	L	160.5	74.9	29.08	0	135	7	10	-3	Baker cyst	1.186	-1.716	1	HTO,knee, Lt. & Baker's cyst removal,Lt.	O	O
20	2	3	3			23.4	126.1	M	L	180.5	95.6	29.44	0	140	9	13	1.6	.	9.945	-2.489	1	HTO, knee Lt	O	O
21	1	x	x			13	102.5	F	R	158.1	59	23.6	20	100	1	3	-3.1	MMPH repair (fast fix)	0.459	-0.627	2	HTO & MMPH repair, knee, Rt.	O	O
22	1	x	x			34.8	107.6	M	L	155.8	68.2	28.1	0	120	5	8	-2.7	MMPH repair (fast fix)	1.453	-1.159	2	A/S MMPH repair & HTO, knee, Lt.	O	O
23	2	x	x			21.2	104.2	F	R	157.4	53.6	21.63	5	140	5.5	10	-2.1	MM repair (fast fix 2 ea)	3.552	-0.028	2	A/S MM repair & HTO, knee, Rt.	O	O
24	1	x	2	1	0	14.7	99.6	F	R	154.4	70.8	29.7	5	130	5	10	1.2	MM repair (fast fix 2 ea)	1.006	0.983	1	A/S MM repair & HTO, Rt.	O	O
25	1	x	1	2	4.47	23.2	93.9	F	L	159.4	55.3	21.76	0	140	6	11	-2.4	MM repair (fast fix 2 ea)	2.98	-0.366	2	HTO & A/S MM repair, knee, Lt.	O	O
26	1	x	1	2	5.04	12.9	94	F	R	145.6	49.8	23.49	0	130	11	14	-2.6	MMPH meniscectomy	2.737	-2.037	2	HTO, Rt.	O	O
27	1	x	x			20.2	104.4	F	R	159.1	57.7	22.79	10	140	5	9	-1.3	MMPH repair (fast fix)	-0.512	-0.087	1	HTO, knee, Rt.	O	O
28	1	x	1	1	1.41	17.2	97.7	M	R	167.3	79	28.23	0	140	9	11	-5	s/p THRA, Rt s/p PCLR, Rt.	2.614	-2.58	2	HTO, Rt.	O	O
29	1	x	x			32.9	101.1	M	R	165.6	81.9	29.87	10	110	10	13	-5.6	MM, LM meniscectomy	2.208	0.03	1	HTO, knee, Rt.	O	O
30	2	x	x			39.7	110.4	F	L	157	68.5	27.79			3	6	-4.6	MMPH root repair (fast-fix)	4.795	-1.5406	2	HTO, Lt.	O	O
31	2	1	1	2	0	41.3	118.7	F	L	154.1	77.8	32.76	0	135	9	12	-4.6	MM repair	6.714	1.378	1	HTO, Lt.	O	O
32	2	x	x	0		27.4	94.5	F	R	145.2	53	25.14	15	140	10	15	-0.7	MMPH root repair (fast-fix)	4.333	0.7236	1	HTO, Rt	O	O
33	2	x	x	0		27.8	106.3	F	L	155	72.05	29.99	.	.	10	15	-6.2	MMMB meniscectomy	3.57	-0.724	1	HTO, Lt	O	O
34	2	x	x	x		25.8	99.3	F	L	151.7	73	31.72	.	.	7	10	-4.8	.	3.895	-1.368	2	HTO, knee, Lt.	O	O
35	1	x	x	x		21.3	103.2	F	L	156	67.4	29.17	0	140	1.5	6	-4.4	MMPH root repair (fast-fix)	-0.817	-0.0393	2	HTO,knee, Lt.	O	O
36	1	x	1	2	0	29.1	121.4	M	L	177.4	89.1	28.31	0	140	7	9	0.7	MMPH root repair (fast-fix)	2.042	1.5891	1	HTO,knee,Rt.	O	O
37	2	x	x	x		38.1	114.1	F	L	155	72.6	30.22	3	145	10	12	-4	MM subtotal meniscectomy	5.91	0.25	2	HTO,knee, Lt.	O	O
38	2	x	1	2	3.6	40.2	116.2	M	L	175.6	77.9	25.26	5	135	10.5	14	-2	s/p ACLR, Lt.	6.425	6.0611		HTO,knee,Lt.
39	2	x	x	x		39.6	99.9	F	L	160.5	77.7	30.16	5	135	10	13	-3.1	MMPH root repair (fast-fix)	6.264	-3.1143		HTO,knee,Lt.
40	1	x	1	2	0	30.1	97.9	F	L	149	64.45	29.03	5	140	5	9	-3.5	MM meniscectomy	0.959	-0.746		HTO,knee,Lt.
41	2	1	1	1	0	30.5	104.9	M	R	165.8	80.8	29.39	10	110	3	8	-2.8	s/p PCLR, MCLR, Rt.	3.978	-1.027		HTO,knee,Rt.
42	1	x	1	1	0	16.5	111.7	M	L	170.4	95.1	32.75	0	140	11	14	-3.4	MM meniscectomy	1.624	-0.911		HTO,knee,Lt.
